# Supplementary material for: Xerophilic Aspergillaceae Dominate the Communities of Culturable Fungi in the Mound Nests of the Western Thatching Ant (Formica obscuripes)
Source: J Fungi (Basel). 2024 Oct 23;10(11):735. doi: 10.3390/jof10110735 (PMC11595882; doi:10.3390/jof10110735)
Supplement: Supplementary file 1 [file jof-10-00735-s001.zip]

Archive with 13 entries (12 files):
- Supplementary Figure S1. Dendrogram DRBA.jpg
- Supplementary Figure S2. MEA20S.jpg
- Supplementary Table S4. Isolates used in assessments of xerotolerance.pdf
- Supplementary Table S5. Growth rates.pdf
- Supplementary Table S6. Statistics.pdf
- Supplementary Tables S1-S3. DRBA, DRBAG and MEA20S.pdf
- __MACOSX/
- __MACOSX/._Suppl. Fig. 1 Dendrogram DRBA.jpg
- __MACOSX/._Suppl. Fig. 2 MEA20S.jpg
- __MACOSX/._Suppl. Table 4 Isolates used in assessments of xerotolerance.docx
- __MACOSX/._Suppl. Table 5 Growth rates.docx
- __MACOSX/._Suppl. Table 6 Statistics.docx
- __MACOSX/._Suppl. Tables 1-3. DRBA, DRBAG and MEA20S.docx
